# Supplementary material for: The Chemical and Products Database, a resource for exposure-relevant data on chemicals in consumer products
Source: Sci Data. 2018 Jul 10;5:180125. doi: 10.1038/sdata.2018.125 (PMC6038847; doi:10.1038/sdata.2018.125)
Supplement: Supplementary file 1 [file sdata2018125-isa1.zip]

Archive with 3 entries (3 files):
- i_Investigation.txt
- s_study_Isaacs.txt
- a_assay_Isaacs.txt
