# Supplementary material for: The Chemical and Products Database, a resource for exposure-relevant data on chemicals in consumer products
Source: Sci Data. 2018 Jul 10;5:180125. doi: 10.1038/sdata.2018.125 (PMC6038847; doi:10.1038/sdata.2018.125)
Supplement: Supplementary file 1 [file sdata2018125-isa1.zip › i_Investigation.txt]

# Investigation File generated for Scientific Data with Investigation File Authoring Tool version 0.1.0 on 29/05/2018 - This metadata file is CC0
ONTOLOGY SOURCE REFERENCE
Term Source Name	IAO	ERO	ENVO	NPO	OBI
Term Source File	http://data.bioontology.org/ontologies/IAO	http://data.bioontology.org/ontologies/ERO	http://data.bioontology.org/ontologies/ENVO	http://data.bioontology.org/ontologies/NPO	http://data.bioontology.org/ontologies/OBI
Term Source Version	2015-02-23	2013-08-02		2011-12-08 (yyyy-mm-dd)	2014-08-18
Term Source Description	Information Artifact Ontology	Eagle-I Research Resource Ontology	Environment Ontology	NanoParticle Ontology	Ontology for Biomedical Investigations
INVESTIGATION
Investigation Identifier
Investigation Title
Investigation Description
Investigation Submission Date
Investigation Public Release Date
INVESTIGATION PUBLICATIONS
Investigation PubMed ID
Investigation Publication DOI
Investigation Publication Author List
Investigation Publication Title
Investigation Publication Status
Investigation Publication Status Term Accession Number
Investigation Publication Status Term Source REF
INVESTIGATION CONTACTS
Investigation Person Last Name
Investigation Person Mid Initials
Investigation Person First Name
Investigation Person Address
Investigation Person Phone
Investigation Person Fax
Investigation Person Email
Investigation Person Affiliation
Investigation Person Roles
Investigation Person Roles Term Accession Number
Investigation Person Roles Term Source REF
STUDY
Study Identifier	10.1038/sdata.2018.125
Study Title	The Chemical and Products Database, a resource for exposure-relevant data on chemicals in consumer products
Study Submission Date	16/10/2017
Study Public Release Date	10/07/2018
Study Description	http://www.nature.com/articles/sdata2018125#abstract
Study File Name	s_study_Isaacs.txt
Comment[Subject Keywords]	//;//;/
Comment[Manuscript Licence]	CC BY-4.0
Comment[Experimental Metadata Licence]	CC0
Comment[Supplementary Information File Name]	
Comment[Supplementary Information File Type]	x-zip-compressed
Comment[Supplementary Information File URL]	http://www.nature.com/articles/sdata2018125#supplementary-information
Comment[Data Repository]	figshare
Comment[Data Record Accession]	doi:10.23645/epacomptox.5352997.v2
Comment[Data Record URI]	https://doi.org/10.23645/epacomptox.5352997.v2
STUDY DESIGN DESCRIPTORS
Study Design Type	data integration objective
Study Design Type Term Accession Number	ERO:0100092
Study Design Type Term Source REF	ERO
STUDY PUBLICATIONS
Study PubMed ID	""	""	""	""	""
Study Publication DOI	doi:10.1016/j.toxrep.2014.12.009	doi:10.1039/C6GC02744J	doi:10.1016/j.toxrep.2016.08.011	doi:10.1016/j.fct.2013.12.029	doi:10.1038/jes.2017.29
Study Publication Author List	""	""	""	""	""
Study Publication Title	""	""	""	""	""
Study Publication Status	published	published	published	published	published
Study Publication Status Term Accession Number					
Study Publication Status Term Source REF					
STUDY FACTORS
Study Factor Name	consumer product
Study Factor Type	chemical product
Study Factor Type Term Accession Number	ENVO:2000000
Study Factor Type Term Source REF	ENVO
STUDY ASSAYS
Study Assay Measurement Type	physicochemical characterization
Study Assay Measurement Type Term Accession Number	http://purl.bioontology.org/ontology/npo#NPO_1356
Study Assay Measurement Type Term Source REF	NPO
Study Assay Technology Type	digital curation
Study Assay Technology Type Term Accession Number	OBI:0302914
Study Assay Technology Type Term Source REF	OBI
Study Assay Technology Platform	""
Study Assay File Name	a_assay_Isaacs.txt
STUDY PROTOCOLS
Study Protocol Name	Curation of chemicals	Generated data fields	Existing datasets incorporated into CPDat	Additional data
Study Protocol Type	digital curation	digital curation	digital curation	selection
Study Protocol Type Term Accession Number	OBI:0302914	OBI:0302914	OBI:0302914	OBI:0001928
Study Protocol Type Term Source REF	OBI	OBI	OBI	OBI
Study Protocol Description				
Study Protocol URI	""	""	""	""
Study Protocol Version				
Study Protocol Parameters Name	""	""	""	""
Study Protocol Parameters Name Term Accession Number	""	""	""	""
Study Protocol Parameters Name Term Source REF	""	""	""	""
Study Protocol Components Name	""	""	""	""
Study Protocol Components Type	""	""	""	""
Study Protocol Components Type Term Accession Number	""	""	""	""
Study Protocol Components Type Term Source REF	""	""	""	""
STUDY CONTACTS
Study Person Last Name	Dionisio	Phillips	Price	Grulke	Williams	Biryol	Hong	Isaacs
Study Person First Name	Kathie L.	Katherine	Paul S.	Christopher M.	Antony	Derya	Tao	Kristin K.
Study Person Mid Initials								
Study Person Email	""	""	""	""	""	""	""	Isaacs.kristin@epa.gov
Study Person Phone								
Study Person Fax								
Study Person Address								
Study Person Affiliation	U.S. Environmental Protection Agency, National Exposure Research Laboratory, 109 T.W. Alexander Drive, Research Triangle Park, NC 27709, USA	U.S. Environmental Protection Agency, National Exposure Research Laboratory, 109 T.W. Alexander Drive, Research Triangle Park, NC 27709, USA	U.S. Environmental Protection Agency, National Exposure Research Laboratory, 109 T.W. Alexander Drive, Research Triangle Park, NC 27709, USA	U.S. Environmental Protection Agency, National Center for Computational Toxicology, 109 T.W. Alexander Drive, Research Triangle Park, NC 27709, USA	U.S. Environmental Protection Agency, National Center for Computational Toxicology, 109 T.W. Alexander Drive, Research Triangle Park, NC 27709, USA	U.S. Environmental Protection Agency, National Exposure Research Laboratory, 109 T.W. Alexander Drive, Research Triangle Park, NC 27709, USA	ICF International, 2635 Meridian Pkwy #200, Durham, NC 27713, USA	U.S. Environmental Protection Agency, National Exposure Research Laboratory, 109 T.W. Alexander Drive, Research Triangle Park, NC 27709, USA
Study Person Roles								
Study Person Roles Term Accession Number								
Study Person Roles Term Source REF								
Comment[Study Person ORCID]								
Comment[Funder]								
Comment[FundRef ID]								
Comment[Funder Term Source REF]								
Comment[Grant Identifier]								
