# Supplementary material for: The Chemical and Products Database, a resource for exposure-relevant data on chemicals in consumer products
Source: Sci Data. 2018 Jul 10;5:180125. doi: 10.1038/sdata.2018.125 (PMC6038847; doi:10.1038/sdata.2018.125)
Supplement: Supplementary file 1 [file sdata2018125-isa1.zip › s_study_Isaacs.txt]

Source Name	Comment[data source URL or DOI]	Material Type	Term Source REF	Term Accession Number	Protocol REF	Sample Name	Factor Value[consumer product]
DSSTox chemical identifier	http://doi.org/10.1021/acs.chemrestox.6b00135	publication	IAO	IAO:0000311	Curation of chemicals	DSSTox	product
Chemical Abstracts Service Registry Numbers	http://support.cas.org/content/chemical-substances	centrally registered identifier registry	IAO	IAO:0000579	Curation of chemicals	CASRN	product
Chemical/Product Categories Database	https://doi.org/10.1016/j.toxrep.2014.12.009	publication	IAO	IAO:0000311	Existing datasets incorporated into CPDat	CPCat	product
Consumer Product Chemical Profiles database	https://doi.org/10.1016/j.fct.2013.12.029	publication	IAO	IAO:0000311	Existing datasets incorporated into CPDat	CPCPdb	product
Functional Use database	https://doi.org/10.1016/j.toxrep.2016.08.011; http://doi.org/10.1039/C6GC02744J	publication	IAO	IAO:0000311	Existing datasets incorporated into CPDat	Fuse	chemical
Unilever	https://pioti.unilever.com/PIOTI/EN/p2.asp	data set	IAO	IAO:0000100	Additional data	Unilever	product
Unilever MSDS USA	http://www.unilevermsdsusa.com/	data set	IAO	IAO:0000100	Additional data	Unilever MSDS USA	product
Proctor and Gamble	http://www.pgproductsafety.com/productsafety/sds/SDS_2015/	data set	IAO	IAO:0000100	Additional data	Proctor and Gamble	product
Proctor and Gamble Product Safety	http://www.pg.com/productsafety/search_results.php?searchtext=*&submit=Search&submit=Search	data set	IAO	IAO:0000100	Additional data	Proctor and Gamble Product Safety	product
Drugstore.com	http://www.drugstore.com/	data set	IAO	IAO:0000100	Additional data	Drugstore.com	product
Church and Dwight	http://www.churchdwight.com/brands-and-products/msds-ingredient-search.aspx	data set	IAO	IAO:0000100	Additional data	Church and Dwight	product
Palmolive	http://www.palmolive.com/ingredients#soft-touch-aloe	data set	IAO	IAO:0000100	Additional data	Palmolive	product
