# Supplementary material for: The Chemical and Products Database, a resource for exposure-relevant data on chemicals in consumer products
Source: Sci Data. 2018 Jul 10;5:180125. doi: 10.1038/sdata.2018.125 (PMC6038847; doi:10.1038/sdata.2018.125)
Supplement: Supplementary file 1 [file sdata2018125-isa1.zip › a_assay_Isaacs.txt]

Sample Name	Protocol REF	Assay Name	Raw Data File	Comment[Data Repository]	Comment[Data Record Accession]	Comment[Data Record URI]	Factor Value[consumer product]
DSSTox	Generated data fields	DSSTox	consumer_products_clean_20170829.sql	figshare	doi:10.23645/epacomptox.5352997.v2	https://doi.org/10.23645/epacomptox.5352997.v2	product
CASRN	Generated data fields	CASRN	consumer_products_clean_20170829.sql	figshare	doi:10.23645/epacomptox.5352997.v2	https://doi.org/10.23645/epacomptox.5352997.v2	product
CPCat	Generated data fields	CPCat	consumer_products_clean_20170829.sql	figshare	doi:10.23645/epacomptox.5352997.v2	https://doi.org/10.23645/epacomptox.5352997.v2	product
CPCPdb	Generated data fields	CPCPdb	consumer_products_clean_20170829.sql	figshare	doi:10.23645/epacomptox.5352997.v2	https://doi.org/10.23645/epacomptox.5352997.v2	product
Fuse	Generated data fields	Fuse	consumer_products_clean_20170829.sql	figshare	doi:10.23645/epacomptox.5352997.v2	https://doi.org/10.23645/epacomptox.5352997.v2	chemical
Unilever	Generated data fields	Unilever	consumer_products_clean_20170829.sql	figshare	doi:10.23645/epacomptox.5352997.v2	https://doi.org/10.23645/epacomptox.5352997.v2	product
Unilever MSDS USA	Generated data fields	Unilever MSDS USA	consumer_products_clean_20170829.sql	figshare	doi:10.23645/epacomptox.5352997.v2	https://doi.org/10.23645/epacomptox.5352997.v2	product
Proctor and Gamble	Generated data fields	Proctor and Gamble	consumer_products_clean_20170829.sql	figshare	doi:10.23645/epacomptox.5352997.v2	https://doi.org/10.23645/epacomptox.5352997.v2	product
Proctor and Gamble Product Safety	Generated data fields	Proctor and Gamble Product Safety	consumer_products_clean_20170829.sql	figshare	doi:10.23645/epacomptox.5352997.v2	https://doi.org/10.23645/epacomptox.5352997.v2	product
Drugstore.com	Generated data fields	Drugstore.com	consumer_products_clean_20170829.sql	figshare	doi:10.23645/epacomptox.5352997.v2	https://doi.org/10.23645/epacomptox.5352997.v2	product
Church and Dwight	Generated data fields	Church and Dwight	consumer_products_clean_20170829.sql	figshare	doi:10.23645/epacomptox.5352997.v2	https://doi.org/10.23645/epacomptox.5352997.v2	product
Palmolive	Generated data fields	Palmolive	consumer_products_clean_20170829.sql	figshare	doi:10.23645/epacomptox.5352997.v2	https://doi.org/10.23645/epacomptox.5352997.v2	product
